# Supplementary material for: Improvement in Quality of Life with OnabotulinumtoxinA for Cervical Dystonia: POSTURe
Source: Can J Neurol Sci. 2020 Dec 21;48(5):676–84. doi: 10.1017/cjn.2020.275 (PMC8527835; doi:10.1017/cjn.2020.275)
Supplement: Supplementary file 1 [file S0317167120002759sup.zip]

Archive with 3 entries (3 files):
- S0317167120002759sup001.pdf
- S0317167120002759sup002.pdf
- S0317167120002759sup003.pdf
